# Supplementary material for: Genomic variations and signatures of selection in Wuhua yellow chicken
Source: PLoS One. 2020 Oct 23;15(10):e0241137. doi: 10.1371/journal.pone.0241137 (PMC7584229; doi:10.1371/journal.pone.0241137)
Supplement: S5 Table — (XLSX) [file pone.0241137.s010.xlsx]

## Sheet: Sheet1
S5_Table Annotation of the hybrid status of SNPs in each chicken genome sequenced in this study
Sample	Hom	Het	Novel_Hom	Novel_Het
A	2176610	3197969	65110	358687
B	2192533	3110909	60631	347181
C	2200229	3156750	65265	351206
D	2124231	3283620	56840	358024
E	2133747	3237972	57098	342144
F	2227979	3041672	67345	335905
G	2203600	3106218	64076	361932
H	2137082	3263107	55401	342338
I	2194227	3142359	60211	357139
J	2143949	3231599	59448	346242
K	2385275	2704868	83281	308578
P	2101392	3305213	57172	367145
Average	2.18507e+06	3.14852e+06	62656.5	348043
